# Supplementary material for: Rapid serotype-independent differential detection of biofilm-positive and biofilm-negative Salmonella using Fourier transform infrared biotyping
Source: One Health. 2025 Mar 6;20:101004. doi: 10.1016/j.onehlt.2025.101004 (PMC11931386; doi:10.1016/j.onehlt.2025.101004)
Supplement: Supplementary file 1 — Supplementary material 1 [file mmc1.xlsx]

## Sheet: Sheet1
SN	Strain Id	Serotype	CCB	Calco	Tube	Biofilm_Class	OD	IRB Clustering with
1	PU330	Hadar	SAW	Negative	Negative	True Negative	0.342964	Negative
2	PU497	Hadar	SAW	Negative	Negative	True Negative	0.432298	Not done
3	G62	Kentucky	SAW	Negative	Negative	True Negative	0.0892977	Negative
4	G68	Kentucky	SAW	Negative	Negative	True Negative	0.0422977	Negative
5	G69	Kentucky	SAW	Negative	Negative	True Negative	0.0589644	Negative
6	G70	Kentucky	SAW	Negative	Negative	True Negative	0.138964	Negative
7	G75	Heidelberg	SAW	Negative	Negative	True Negative	0.115964	Negative
8	G76	Heidelberg	SAW	Negative	Negative	True Negative	0.0399644	Not done
9	G77	Heidelberg	SAW	Negative	Negative	True Negative	0.0302977	Negative
10	G78	Heidelberg	SAW	Negative	Negative	True Negative	0.0486311	Negative
11	G81	Heidelberg	SAW	Negative	Negative	True Negative	0.0862977	Negative
12	G87	Thompson	SAW	Negative	Negative	True Negative	0.230298	Negative
13	MD55	Kentucky	SAW	Negative	Negative	True Negative	0.143964	Negative
14	MD60	Kentucky	SAW	Negative	Negative	True Negative	0.296964	Negative
15	P100	Enteritidis	SAW	Negative	Negative	True Negative	0.109964	Positive
16	P145	Enteritidis	SAW	Negative	Negative	True Negative	0.115631	Positive
17	P147	Kentucky	SAW	Negative	Negative	True Negative	0.0802977	Negative
18	P46	Enteritidis	SAW	Negative	Negative	True Negative	0.123298	Positive
19	P67	Kentucky	SAW	Negative	Negative	True Negative	0.188964	Negative
20	P99	Enteritidis	SAW	Negative	Negative	True Negative	0.0952977	Positive
21	PU144	Heidelberg	SAW	Negative	Negative	True Negative	0.0636311	Not done
22	PU207	4,5,12:i:-	SAW	Negative	Negative	True Negative	0.0826311	Negative
23	PU212	Typhimurium	SAW	Negative	Negative	True Negative	0.0336311	Positive
24	PU217	Typhimurium	SAW	Negative	Negative	True Negative	0.0392977	Positive
25	PU220	Typhimurium	SAW	Negative	Negative	True Negative	0.0236311	Positive
26	PU248	Typhimurium	SAW	Negative	Negative	True Negative	0.0722977	Negative
27	PU260	4,5,12:i:-	SAW	Negative	Negative	True Negative	0.0886311	Negative
28	PU283	Montevideo	SAW	Negative	Negative	True Negative	0.0229644	Positive
29	PU297	Montevideo	SAW	Negative	Negative	True Negative	0.0689644	Positive
30	PU298	Mbandaka	SAW	Negative	Negative	True Negative	0.173631	Negative
31	PU302	Mbandaka	SAW	Negative	Negative	True Negative	0.145631	Not done
32	PU304	Montevideo	SAW	Negative	Negative	True Negative	0.0309644	Negative
33	PU305	Mbandaka	SAW	Negative	Negative	True Negative	0.122631	Negative
34	PU327	Hadar	SAW	Negative	Negative	True Negative	0.229964	Negative
35	PU328	Hadar	SAW	Negative	Negative	True Negative	0.189964	Negative
36	PU332	Hadar	SAW	Negative	Negative	True Negative	0.0966311	Negative
37	PU333	Hadar	SAW	Negative	Negative	True Negative	0.0992977	Negative
38	PU334	Hadar	SAW	Negative	Negative	True Negative	0.0756311	Negative
39	PU335	Hadar	SAW	Negative	Negative	True Negative	0.0936311	Negative
40	PU339	Hadar	SAW	Negative	Negative	True Negative	0.135964	Negative
41	PU340	Hadar	SAW	Negative	Negative	True Negative	0.204298	Negative
42	PU344	Hadar	SAW	Negative	Negative	True Negative	0.167298	Negative
43	PU346	Hadar	SAW	Negative	Negative	True Negative	0.174964	Negative
44	PU350	Hadar	SAW	Negative	Negative	True Negative	0.143298	Negative
45	PU351	Hadar	SAW	Negative	Negative	True Negative	0.203964	Not done
46	PU375	Hadar	SAW	Negative	Negative	True Negative	0.182631	Negative
47	PU377	Hadar	SAW	Negative	Negative	True Negative	0.119298	Negative
48	PU403	Hadar	SAW	Negative	Negative	True Negative	0.130631	Negative
49	PU404	Hadar	SAW	Negative	Negative	True Negative	0.131631	Negative
50	PU406	Senftenberg	SAW	Negative	Negative	True Negative	0.0436311	Negative
51	PU407	Senftenberg	SAW	Negative	Negative	True Negative	0.0459644	Negative
52	PU411	Senftenberg	SAW	Negative	Negative	True Negative	0.00729773	Negative
53	PU446	Hadar	SAW	Negative	Negative	True Negative	0.273298	Negative
54	PU456	Hadar	SAW	Negative	Negative	True Negative	0.160298	Not done
55	PU457	Hadar	SAW	Negative	Negative	True Negative	0.288298	Negative
56	PU458	Hadar	SAW	Negative	Negative	True Negative	0.0189644	Negative
57	PU459	Hadar	SAW	Negative	Negative	True Negative	0.136631	Negative
58	PU466	Hadar	SAW	Negative	Negative	True Negative	0.0876311	Negative
59	PU488	Hadar	SAW	Negative	Negative	True Negative	0.215298	Negative
60	PU530	Montevideo	SAW	Negative	Negative	True Negative	0.0302977	Not done
61	PU548	Hadar	SAW	Negative	Negative	True Negative	0.104964	Negative
62	AR10	Typhimurium	RDAR	Positive	Positive	True Positive	1.4583	Not done
63	AR11	Typhimurium	RDAR	Positive	Positive	True Positive	0.736298	Positive
64	AR12	Typhimurium	RDAR	Positive	Positive	True Positive	1.0263	Positive
65	AR2	Infantis	RDAR	Positive	Positive	True Positive	1.19963	Negative
66	AR3	Infantis	RDAR	Positive	Positive	True Positive	0.482631	Positive
67	AR5	Senftenberg	RDAR	Positive	Positive	True Positive	0.540631	Positive
68	AR6	Senftenberg	BDAR	Positive	Positive	True Positive	0.508631	Positive
69	AR9	Typhimurium	RDAR	Positive	Positive	True Positive	1.02596	Positive
70	G71	Kentucky	BDAR	Positive	Positive	True Positive	0.765631	Negative
71	MD4	Enteritidis	RDAR	Positive	Positive	True Positive	1.9143	Not done
72	MD45	4,5,12:i:-	RDAR	Positive	Positive	True Positive	0.616298	Positive
73	MD46	4,5,12:i:-	RDAR	Positive	Positive	True Positive	0.615298	Positive
74	MD47	4,5,12:i:-	PDAR	Positive	Positive	True Positive	0.517631	Positive
75	MD5	Enteritidis	RDAR	Positive	Positive	True Positive	0.806964	Positive
76	MD53	Kentucky	RDAR	Positive	Positive	True Positive	0.681298	Negative
77	MD58	Kentucky	RDAR	Positive	Positive	True Positive	0.498631	Negative
78	MD6	Enteritidis	RDAR	Positive	Positive	True Positive	0.945298	Positive
79	MD67	Schwarzengrund	RDAR	Positive	Positive	True Positive	0.416964	Positive
80	MD71	Typhimurium	RDAR	Positive	Positive	True Positive	1.1393	Positive
81	MD72	Typhimurium	RDAR	Positive	Positive	True Positive	0.850631	Positive
82	MD76	Typhimurium	RDAR	Positive	Positive	True Positive	0.966631	Positive
83	P117	Enteritidis	RDAR	Positive	Positive	True Positive	0.639631	Positive
84	P121	Typhimurium	RDAR	Positive	Positive	True Positive	0.603964	Positive
85	P131	Heidelberg	BDAR	Positive	Positive	True Positive	1.14196	Not done
86	P134	Infantis	PDAR	Positive	Positive	True Positive	0.362298	Positive
87	P141	Typhimurium	RDAR	Positive	Positive	True Positive	0.755964	Positive
88	P144	Enteritidis	RDAR	Positive	Positive	True Positive	0.444964	Positive
89	P19	Montevideo	RDAR	Positive	Positive	True Positive	0.811964	Positive
90	P36	Enteritidis	RDAR	Positive	Positive	True Positive	0.818631	Positive
91	P42	Enteritidis	RDAR	Positive	Positive	True Positive	0.479298	Positive
92	P43	Enteritidis	RDAR	Positive	Positive	True Positive	0.319298	Not done
93	P84	Enteritidis	RDAR	Positive	Positive	True Positive	0.741964	Positive
94	P98	4,5,12:i:-	RDAR	Positive	Positive	True Positive	0.649298	Positive
95	PU146	Heidelberg	RDAR	Positive	Positive	True Positive	0.621298	Positive
96	PU148	Typhimurium	RDAR	Positive	Positive	True Positive	0.671964	Positive
97	PU185	Typhimurium	RDAR	Positive	Positive	True Positive	0.734964	Positive
98	PU223	Typhimurium	RDAR	Positive	Positive	True Positive	0.308631	Positive
99	PU229	4,5,12:i:-	RDAR	Positive	Positive	True Positive	0.760631	Positive
100	PU230	Typhimurium	RDAR	Positive	Positive	True Positive	0.357298	Positive
101	PU237	Typhimurium	RDAR	Positive	Positive	True Positive	0.360298	Positive
102	PU243	4,5,12:i:-	RDAR	Positive	Positive	True Positive	0.328964	Positive
103	PU245	4,5,12:i:-	RDAR	Positive	Positive	True Positive	0.762298	Positive
104	PU246	4,5,12:i:-	RDAR	Positive	Positive	True Positive	0.918964	Positive
105	PU275	4,5,12:i:-	RDAR	Positive	Positive	True Positive	1.10663	Positive
106	PU282	Mbandaka	BDAR	Positive	Positive	True Positive	1.0213	Not done
107	PU285	Thompson	RDAR	Positive	Positive	True Positive	0.487631	Not done
108	PU287	Mbandaka	RDAR	Positive	Positive	True Positive	1.45796	Positive
109	PU288	Montevideo	RDAR	Positive	Positive	True Positive	0.757631	Not done
110	PU292	Thompson	RDAR	Positive	Positive	True Positive	0.556631	Not done
111	PU295	Thompson	RDAR	Positive	Positive	True Positive	0.640298	Not done
112	PU299	Montevideo	RDAR	Positive	Positive	True Positive	1.1223	Positive
113	PU306	Montevideo	RDAR	Positive	Positive	True Positive	0.973964	Positive
114	PU321	Thompson	PDAR	Positive	Positive	True Positive	0.363631	Not done
115	PU325	Montevideo	RDAR	Positive	Positive	True Positive	0.455298	Positive
116	PU405	Senftenberg	RDAR	Positive	Positive	True Positive	1.63896	Positive
117	PU410	Senftenberg	RDAR	Positive	Positive	True Positive	0.959631	Positive
118	PU412	Senftenberg	RDAR	Positive	Positive	True Positive	1.30296	Positive
119	PU413	Senftenberg	RDAR	Positive	Positive	True Positive	0.872631	Positive
120	PU414	Senftenberg	RDAR	Positive	Positive	True Positive	0.826631	Positive
121	PU415	Senftenberg	RDAR	Positive	Positive	True Positive	1.03063	Positive
122	PU416	Senftenberg	RDAR	Positive	Positive	True Positive	0.907631	Positive
123	PU417	Senftenberg	RDAR	Positive	Positive	True Positive	1.1153	Positive
124	PU442	Montevideo	RDAR	Positive	Positive	True Positive	1.0493	Positive
125	PU443	Montevideo	RDAR	Positive	Positive	True Positive	0.903298	Positive
126	PU447	Infantis	RDAR	Positive	Positive	True Positive	0.715631	Positive
127	PU504	4,5,12:i:-	RDAR	Positive	Positive	True Positive	0.330298	Not done
128	PU54	Senftenberg	RDAR	Positive	Positive	True Positive	0.798964	Positive
129	PU56	Infantis	RDAR	Positive	Positive	True Positive	0.423298	Positive
130	PU576	4,5,12:i:-	RDAR	Positive	Positive	True Positive	0.494964	Positive
131	PU577	4,5,12:i:-	RDAR	Positive	Positive	True Positive	0.447298	Positive
132	MD75	Typhimurium	PDAR	Positive	Positive	True Positive	0.297631	Positive
133	P105	Enteritidis	BDAR	Positive	Positive	True Positive	0.144631	Not done
134	P142	Kentucky	BDAR	Positive	Positive	True Positive	0.258298	Not done
135	P146	Enteritidis	RDAR	Positive	Positive	True Positive	0.268631	Not done
136	PU103	Infantis	RDAR	Positive	Positive	True Positive	0.243631	Not done
137	PU136	Heidelberg	SAP	Positive	Positive	True Positive	0.501964	Not done
138	PU142	Heidelberg	RDAR	Positive	Positive	True Positive	0.202631	Not done
139	PU462	Schwarzengrund	SAP	Positive	Positive	True Positive	0.587964	Not done
140	PU478	Hadar	BDAR	Positive	Positive	True Positive	0.251964	Not done
141	PU537	Infantis	RDAR	Positive	Positive	True Positive	0.445298	Positive
142	G79	Heidelberg	BDAR	Positive	Negative	Uncertain	0.935298	Upper
143	MD59	Kentucky	RDAR	Positive	Negative	Uncertain	0.330298	Not done
144	P32	Enteritidis	RDAR	Positive	Negative	Uncertain	0.416298	Not done
145	P33	Enteritidis	RDAR	Positive	Negative	Uncertain	0.422298	Not done
146	P37	Enteritidis	RDAR	Positive	Negative	Uncertain	0.554131	Not done
147	P50	Enteritidis	RDAR	Positive	Negative	Uncertain	0.440298	Not done
148	P60	Enteritidis	RDAR	Positive	Negative	Uncertain	0.946964	Not done
149	P64	Enteritidis	RDAR	Positive	Negative	Uncertain	0.601631	Not done
150	P65	Enteritidis	RDAR	Positive	Negative	Uncertain	0.591964	Not done
151	P66	Enteritidis	RDAR	Positive	Negative	Uncertain	0.572631	Not done
152	P71	Enteritidis	RDAR	Positive	Negative	Uncertain	0.909631	Not done
153	P81	Enteritidis	RDAR	Positive	Negative	Uncertain	0.680964	Not done
154	PU205	Typhimurium	PDAR	Positive	Negative	Uncertain	0.634298	Upper
155	PU408	Senftenberg	PDAR	Positive	Negative	Uncertain	1.0303	Not done
156	AR4	Mbandaka	BDAR	Negative	Positive	Uncertain	0.742298	Not done
157	AR7	Senftenberg	RDAR	Negative	Positive	Uncertain	0.456298	Upper
158	AR8	Senftenberg	BDAR	Negative	Positive	Uncertain	0.479964	Not done
159	G61	Kentucky	SBAM	Negative	Negative	Uncertain	0.156631	Lower
160	G63	Kentucky	SBAM	Negative	Positive	Uncertain	0.109631	Lower
161	G65	Kentucky	SBAM	Negative	Negative	Uncertain	0.348964	Lower
162	G66	Kentucky	SBAM	Negative	Negative	Uncertain	0.353298	Lower
163	G67	Kentucky	SBAM	Negative	Negative	Uncertain	0.377631	Lower
164	G72	Kentucky	SAP	Negative	Positive	Uncertain	0.503298	Lower
165	G73	Kentucky	SBAM	Negative	Negative	Uncertain	0.367964	Lower
166	G74	Heidelberg	SAP	Negative	Negative	Uncertain	0.199631	Lower
167	G80	Heidelberg	SBAM	Negative	Negative	Uncertain	0.0932977	Upper
168	G82	Heidelberg	BDAR	Negative	Positive	Uncertain	1.0943	Upper
169	G83	Heidelberg	RDAR	Positive	Negative	Uncertain	0.0716311	Upper
170	G84	Heidelberg	BDAR	Negative	Positive	Uncertain	0.552631	Lower
171	G88	Thompson	BDAR	Negative	Positive	Uncertain	0.794964	Lower
172	G89	Thompson	RDAR	Negative	Positive	Uncertain	0.685631	Lower
173	G91	Mbandaka	BDAR	Negative	Positive	Uncertain	0.526631	Lower
174	G92	Mbandaka	BDAR	Negative	Positive	Uncertain	0.528631	Lower
175	MD49	Kentucky	SBAM	Negative	Negative	Uncertain	0.296298	Lower
176	MD50	Kentucky	SBAM	Negative	Negative	Uncertain	0.577298	Lower
177	MD51	Kentucky	BDAR	Negative	Negative	Uncertain	0.505298	Lower
178	MD54	Kentucky	SAP	Positive	Negative	Uncertain	0.404631	Lower
179	MD63	Montevideo	SAP	Positive	Negative	Uncertain	0.749298	Lower
180	MD64	Montevideo	PDAR	Positive	Negative	Uncertain	0.126298	Upper
181	MD69	Schwarzengrund	SAW	Negative	Positive	Uncertain	0.371964	Upper
182	MD70	Schwarzengrund	RDAR	Negative	Positive	Uncertain	0.534631	Upper
183	MD74	Typhimurium	RDAR	Positive	Negative	Uncertain	0.0392977	Not done
184	MD9	Enteritidis	SBAM	Negative	Negative	Uncertain	0.181964	Lower
185	P101	Enteritidis	BDAR	Negative	Negative	Uncertain	0.0346311	Lower
186	P102	Enteritidis	PDAR	Negative	Negative	Uncertain	0.0316311	Lower
187	P106	Enteritidis	RDAR	Positive	Negative	Uncertain	0.271631	Not done
188	P107	Enteritidis	RDAR	Positive	Negative	Uncertain	0.169298	Not done
189	P108	Kentucky	BDAR	Negative	Positive	Uncertain	0.580964	Lower
190	P109	Mbandaka	BDAR	Negative	Negative	Uncertain	0.787298	Not done
191	P118	Mbandaka	BDAR	Negative	Positive	Uncertain	0.820631	Not done
192	P119	Kentucky	BDAR	Negative	Positive	Uncertain	0.621631	Lower
193	P120	Enteritidis	RDAR	Positive	Negative	Uncertain	0.227964	Not done
194	P122	Mbandaka	BDAR	Negative	Positive	Uncertain	0.462631	Not done
195	P123	Kentucky	BDAR	Negative	Positive	Uncertain	0.182298	Not done
196	P128	Kentucky	BDAR	Negative	Positive	Uncertain	0.158964	Not done
197	P133	Kentucky	BDAR	Negative	Positive	Uncertain	0.425298	Not done
198	P135	Kentucky	BDAR	Negative	Positive	Uncertain	0.249298	Not done
199	P137	Kentucky	BDAR	Negative	Positive	Uncertain	0.234631	Not done
200	P143	Typhimurium	SBAM	Negative	Negative	Uncertain	0.0112977	Not done
201	P150	Kentucky	SBAM	Negative	Negative	Uncertain	0.155631	Not done
202	P151	Kentucky	BDAR	Negative	Positive	Uncertain	0.249964	Not done
203	P18	Heidelberg	SAP	Negative	Positive	Uncertain	0.749964	Upper
204	P34	Enteritidis	RDAR	Positive	Negative	Uncertain	0.208631	Not done
205	P39	Enteritidis	RDAR	Positive	Negative	Uncertain	0.235298	Not done
206	P40	Enteritidis	BDAR	Negative	Positive	Uncertain	0.499964	Not done
207	P45	Enteritidis	RDAR	Positive	Negative	Uncertain	0.162964	Not done
208	P51	Enteritidis	RDAR	Positive	Negative	Uncertain	0.217631	Not done
209	P52	Kentucky	SBAM	Negative	Negative	Uncertain	0.113631	Lower
210	P53	Kentucky	SBAM	Negative	Negative	Uncertain	0.119631	Lower
211	P54	Kentucky	RDAR	Negative	Negative	Uncertain	0.434631	Not done
212	P55	Kentucky	PDAR	Negative	Positive	Uncertain	0.755631	Lower
213	P56	Kentucky	SBAM	Negative	Negative	Uncertain	0.160631	Lower
214	P57	Mbandaka	BDAR	Negative	Negative	Uncertain	0.748631	Not done
215	P58	Kentucky	SBAM	Negative	Negative	Uncertain	0.152964	Lower
216	P59	Kentucky	RDAR	Negative	Positive	Uncertain	0.612631	Lower
217	P61	Kentucky	SBAM	Negative	Negative	Uncertain	0.155298	Lower
218	P62	Kentucky	SBAM	Negative	Negative	Uncertain	0.203298	Lower
219	P63	Kentucky	SBAM	Negative	Negative	Uncertain	0.184964	Lower
220	P68	Mbandaka	BDAR	Negative	Positive	Uncertain	0.972631	Not done
221	P69	Mbandaka	BDAR	Negative	Positive	Uncertain	0.840631	Not done
222	P72	Kentucky	SBAM	Negative	Negative	Uncertain	0.163964	Lower
223	P73	Kentucky	PDAR	Negative	Negative	Uncertain	0.108298	Lower
224	P75	Kentucky	SAP	Negative	Negative	Uncertain	0.497631	Not done
225	P76	Typhimurium	RDAR	Negative	Negative	Uncertain	1.1013	Not done
226	P77	Typhimurium	SBAM	Negative	Negative	Uncertain	0.128298	Upper
227	P78	Kentucky	RDAR	Negative	Negative	Uncertain	0.627298	Not done
228	P79	Kentucky	SBAM	Negative	Negative	Uncertain	0.107964	Lower
229	P80	Kentucky	SBAM	Negative	Negative	Uncertain	0.0559644	Lower
230	P82	Kentucky	SBAM	Negative	Negative	Uncertain	0.130631	Lower
231	P83	Kentucky	SBAM	Negative	Negative	Uncertain	0.100631	Lower
232	P85	Kentucky	SBAM	Negative	Negative	Uncertain	0.146631	Not done
233	P86	Kentucky	SBAM	Negative	Negative	Uncertain	0.0702977	Lower
234	P96	Mbandaka	BDAR	Negative	Positive	Uncertain	0.481964	Not done
235	P97	Enteritidis	SBAM	Negative	Negative	Uncertain	0.0262977	Lower
236	PU137	Heidelberg	RDAR	Negative	Positive	Uncertain	0.941298	Not done
237	PU138	Heidelberg	SBAM	Negative	Negative	Uncertain	0.272298	Not done
238	PU139	Heidelberg	RDAR	Negative	Positive	Uncertain	0.589631	Upper
239	PU140	Heidelberg	SBAM	Negative	Negative	Uncertain	0.384298	Not done
240	PU143	Heidelberg	RDAR	Negative	Positive	Uncertain	0.227964	Not done
241	PU145	Heidelberg	PDAR	Negative	Positive	Uncertain	0.451631	Not done
242	PU209	Typhimurium	SAW	Positive	Negative	Uncertain	0.0366311	Upper
243	PU238	Typhimurium	PDAR	Positive	Negative	Uncertain	0.109631	Lower
244	PU244	4,5,12:i:-	SBAM	Negative	Negative	Uncertain	0.613298	Not done
245	PU284	Montevideo	SAW	Negative	Negative	Uncertain	0.566631	Not done
246	PU286	Mbandaka	BDAR	Negative	Positive	Uncertain	0.882298	Not done
247	PU289	Mbandaka	BDAR	Negative	Positive	Uncertain	0.881298	Not done
248	PU293	Montevideo	SAW	Negative	Negative	Uncertain	0.629298	Not done
249	PU294	Montevideo	SAW	Negative	Negative	Uncertain	0.591298	Not done
250	PU300	Mbandaka	BDAR	Negative	Positive	Uncertain	1.28296	Not done
251	PU315	Mbandaka	SBAM	Negative	Positive	Uncertain	0.906631	Not done
252	PU316	Mbandaka	BDAR	Negative	Positive	Uncertain	1.0183	Not done
253	PU319	Mbandaka	BDAR	Negative	Positive	Uncertain	0.532631	Not done
254	PU322	Mbandaka	BDAR	Negative	Positive	Uncertain	0.666298	Not done
255	PU323	Mbandaka	BDAR	Negative	Positive	Uncertain	0.800298	Not done
256	PU383	Hadar	SAW	Positive	Negative	Uncertain	0.0912977	Lower
257	PU384	Hadar	SAW	Positive	Negative	Uncertain	0.0902977	Lower
258	PU439	Schwarzengrund	SBAM	Negative	Negative	Uncertain	0.264631	Upper
259	PU444	Hadar	SBAM	Negative	Positive	Uncertain	0.457631	Not done
260	PU471	Thompson	RDAR	Negative	Negative	Uncertain	0.402964	Not done
261	PU52	Senftenberg	BDAR	Negative	Negative	Uncertain	0.313631	Not done
262	PU53	Senftenberg	RDAR	Positive	Negative	Uncertain	0.245964	Not done
263	PU531	Montevideo	SBAM	Negative	Negative	Uncertain	0.345298	Not done
264	PU92	Mbandaka	BDAR	Negative	Positive	Uncertain	0.469631	Not done
265	PU93	Mbandaka	BDAR	Negative	Positive	Uncertain	0.497298	Not done
266	PU94	Mbandaka	BDAR	Negative	Positive	Uncertain	0.387964	Not done
267	MD52	Kentucky	SBAM	Negative	Positive	Uncertain	0.480964	Lower
268	MD56	Kentucky	SBAM	Negative	Negative	Uncertain	0.184964	Lower
269	PU303	Thompson	SAW	Negative	Positive	Uncertain	0.0312977	Not done
270	PU463	Hadar	SAW	Negative	Positive	Uncertain	0.0902977	Not done
